# Supplementary material for: Characterization of convergent thickening, a major convergence force producing morphogenic movement in amphibians
Source: eLife. 2022 Apr 11;11:e57642. doi: 10.7554/eLife.57642 (PMC9064293; doi:10.7554/eLife.57642)
Supplement: Figure 7—source data 3. [file elife-57642-fig7-data3.xls]

## Sheet: 170816.rot
Figurre 7D source data
		V180 Xdd1 RNA (1 ng)					V180 control					D180 Xdd1 RNA (1ng)					D180 control
	time from stage 10 (h)	mean force (uN)	n	SEM		time from stage 10 (h)	mean force (uN)	n	SEM		time from stage 10 (h)	mean force (uN)	n	SEM		time from stage 10 (h)	mean force (uN)	n	SEM
	1.1	0	1			1.25	0.0237154	1			0.65	0.280293	1			2	0.184363	3	0.11306
	1.2	0.0333315	1			1.3	0.125597	1			0.75	0.290165	1			2.06667	0.229546	3													6hr		8hr	%
	1.3	0.0354451	1			1.35	0.172786	1			0.85	0.307901	1			2.15	0.272992	3													Force (uN)	%force w/ Xdd1	Force (uN)	%force w/ Xdd1
	1.4	0.0531676	1			1.45	0.220338	1			0.95	0.341246	1			2.28333	0.325871	3												D180	1.64194		2.24368
	1.5	0.0552811	1			1.55	0.236672	1			1.05	0.351238	1			2.36667	0.355357	3												D180 + Xdd1	0.566881	34.5251	1.02718	45.7812
	1.6	0.0573947	1			1.65	0.245261	1			1.15	0.353366	1			2.45	0.379559	3												V180	1.43415		1.94394
	1.7	0.0907262	1			1.75	0.269339	1			1.25	0.371102	1			2.53333	0.405887	3												V180 + Xdd1	0.85211	59.4158	1.60798	82.7177
	1.8	0.124058	2			1.85	0.316891	1			1.35	0.388838	1			2.63333	0.413985	3
	1.895	0.11041	2			2.01667	0.364443	1			1.45	0.390965	1			2.73333	0.42097	3														%force reduction w/ Xdd1		%force reduction w/ Xdd1
	2.02	0.186138	2	0.073462		2.1	0.241359	2			1.55	0.393093	1			2.86667	0.425414	3												D180		65.4749		54.2188
	2.12	0.21094	2			2.2	0.359273	2			1.65	0.402964	1			3	0.420524	3	0.0979683
	2.22	0.235742	2			2.3	0.453713	2			1.75	0.412956	1			3.1	0.426041	3												V180		40.5842		17.2823
	2.32	0.303499	2			2.4	0.54422	2			1.85	0.422827	1			3.2	0.434178	3
	2.42	0.320497	2			2.5	0.447424	3			1.95	0.424955	1			3.3	0.463048	3
	2.52	0.325818	2			2.6	0.518966	3			2.05	0.427082	1			3.4	0.484173	3
	2.62	0.327206	2			2.7	0.567074	3			2.15	0.429209	1			3.5	0.510501	3
	2.72	0.32079	2			2.8	0.615182	3			2.275	0.431337	1			3.6	0.549776	3
	2.82	0.322179	2			2.9	0.658088	3			2.35	0.251882	2			3.7	0.573483	3												Force at G+6h			Force at G+8h
	2.93	0.31183	2			3	0.549845	4	0.297238		2.425	0.323247	2			3.8	0.612838	3												D180	D180 + Xdd1		D180	D180 + Xdd1
	3.01333	0.200622	3	0.154459		3.1	0.615835	4			2.525	0.332115	2			3.9	0.665222	3												1.53188	0.548259		2.3019	1.23867
	3.09667	0.214209	3			3.2	0.6389	4			2.625	0.340983	2			4	0.686307	3	0.124645											1.85097	0.679173		2.33309	1.30377
	3.19667	0.248241	3			3.3	0.697116	4			2.725	0.345919	2			4.1	0.73861	3												1.54295	0.473211		2.09605	0.539109
	3.29667	0.264043	3			3.4	0.714373	4			2.83	0.343111	2			4.2	0.788331	3
	3.39667	0.25383	3			3.5	0.745243	4			2.91333	0.330152	3			4.3	0.840674	3												0.000438404			0.00446727
	3.49667	0.264429	3			3.6	0.750733	4			3.01333	0.376014	3	0.0408671		4.4	0.885233	3												T-test (1-tailed, equal variance)			T-test (1-tailed, equal variance)
	3.59667	0.282853	3			3.7	0.740644	4			3.11333	0.346493	3			4.5	0.921927	3												D180 vs. D180 + Xdd1			D180 vs. D180 + Xdd1
	3.69667	0.293411	3			3.8	0.781254	4			3.21333	0.329959	3			4.6	0.982135	3
	3.79667	0.31966	3			3.9	0.806316	4			3.31333	0.303019	3			4.7	1.03182	3
	3.89667	0.338083	3			4	0.804001	4	0.138373		3.41333	0.265633	3			4.8	1.07375	3
	3.99667	0.356467	3	0.127464		4.1	0.797814	4			3.51333	0.269912	3			4.9	1.10791	3
	4.09667	0.413893	3			4.2	0.846229	4			3.61333	0.271609	3			5	1.14984	3	0.0851843											G+6h			G+8h
	4.19667	0.440101	3			4.3	0.884933	4			3.71333	0.301902	3			5.1	1.19694	3												V180	V180 + Xdd1		V180	V180 + Xdd1
	4.29667	0.455903	3			4.4	0.915803	4			3.81333	0.314005	3			5.2	1.23884	3												1.20614	0.995707		2.50068	1.42788
	4.39667	0.458677	3			4.5	0.948609	4			3.91333	0.326068	3			5.3	1.30163	3												0.930628	0.891999		1.14604	1.83197
	4.49667	0.471897	3			4.6	0.969738	4			4.01333	0.309534	3	0.0752176		5.4	1.35655	3												1.82982	0.668624		2.21906	1.56411
	4.59667	0.495524	3			4.7	1.00257	4			4.11333	0.334624	3			5.5	1.4089	3												1.77			1.91
	4.69667	0.503542	3			4.8	1.02567	4			4.21333	0.312928	3			5.6	1.46382	3
	4.79667	0.537534	3			4.9	1.0468	4			4.31333	0.324991	3			5.7	1.50576	3												0.0767233			0.447891
	4.89667	0.579391	3			5	1.09188	4	0.165103		4.41333	0.334472	3			5.8	1.5477	3												T-test (1-tailed, equal variance)			T-test (1-tailed, equal variance)
	4.99667	0.592572	3	0.0689123		5.1	1.1487	4			4.51333	0.351778	3			5.9	1.60262	3												V180 vs. V180 + Xdd1			V180 vs. V180 + Xdd1
	5.09667	0.621401	3			5.2	1.19971	4			4.61333	0.363841	3			6	1.64194	3	0.104567
	5.19667	0.629419	3			5.3	1.22725	4			4.71333	0.381147	3			6.1	1.70989	3
	5.29667	0.655587	3			5.4	1.26751	4			4.81333	0.403656	3			6.2	1.76223	3
	5.39667	0.689619	3			5.5	1.28936	4			4.91333	0.402691	3			6.3	1.83018	3
	5.49667	0.723652	3			5.6	1.32488	4			5.01333	0.419997	3	0.0326379		6.4	1.86167	3
	5.59667	0.760266	3			5.7	1.35841	4			5.11333	0.442466	3			6.5	1.91922	3
	5.69667	0.786474	3			5.8	1.38419	4			5.21333	0.446744	3			6.6	1.96378	3
	5.79667	0.820506	3			5.9	1.41609	4			5.31333	0.466631	3			6.7	1.99269	3
	5.89667	0.83893	3			6	1.43415	4	0.212585		5.41333	0.465707	3			6.8	2.0164	3
	5.99667	0.85211	3	0.0965042		6.1	1.46005	4			5.51333	0.483053	3			6.9	2.02449	3
	6.09667	0.870534	3			6.2	1.49375	4			5.61333	0.500278	3			7	2.0534	3	0.0804693
	6.19667	0.891539	3			6.3	1.53135	4			5.71333	0.520206	3			7.1	2.10054	3
	6.29667	0.907341	3			6.4	1.5783	4			5.81333	0.553121	3			7.2	2.12163	3
	6.39667	0.928346	3			6.5	1.57291	4			5.91333	0.559981	3			7.3	2.14017	3
	6.49667	0.949391	3			6.6	1.60947	4			6.01333	0.566881	3	0.0601809		7.4	2.15609	3
	6.59667	0.988627	3			6.7	1.64793	4			6.11333	0.586728	3			7.5	2.1798	3
	6.69667	1.02782	3			6.8	1.69613	4			6.21333	0.622265	3			7.6	2.20351	3
	6.79667	1.0644	3			6.9	1.71317	4			6.31333	0.652558	3			7.7	2.20898	3
	6.89667	1.17914	3			7	1.73603	4	0.245443		6.41333	0.685473	3			7.8	2.21708	3
	6.99667	1.21575	3	0.0704175		7.1	1.77843	4			6.51333	0.713185	3			7.9	2.23558	3
	7.09667	1.2524	3			7.2	1.79928	4			6.61333	0.730491	3			8	2.24368	3	0.0743605
	7.19667	1.31499	3			7.3	1.81436	4			6.71333	0.739932	3
	7.29667	1.40105	3			7.4	1.82462	4			6.81333	0.75986	3
	7.39667	1.44029	3			7.5	1.83775	4			6.91333	0.78495	3
	7.49667	1.45089	3			7.6	1.86451	4			7.01333	0.807419	3	0.151692
	7.59667	1.4771	3			7.7	1.8913	4			7.11333	0.829887	3
	7.69667	1.49552	3			7.8	1.87513	4			7.21333	0.855018	3
	7.79667	1.52435	3			7.9	1.91069	4			7.31333	0.880108	3
	7.89667	1.56875	3			8	1.94394	4	0.33161		7.41333	0.90782	3
	7.99667	1.60798	3	0.118696							7.51333	0.922505	3
											7.61333	0.937149	3
											7.71333	0.975307	3
											7.81333	0.992573	3
											7.91333	1.00205	3
											8.01333	1.02718	3	0.244761
